# Supplementary material for: Genetic and Morphological Variation Among Populations of Duckweed Species in Thailand
Source: Plants (Basel). 2025 Jul 2;14(13):2030. doi: 10.3390/plants14132030 (PMC12251731; doi:10.3390/plants14132030)
Supplement: Supplementary file 1 [file plants-14-02030-s001.zip]

Archive with 1 entries (1 files):
- plants-3672824-supplementary.pdf
